# Supplementary material for: Cuproptosis related ceRNA axis AC008083.2/miR-142-3p promotes the malignant progression of nasopharyngeal carcinoma through STRN3
Source: PeerJ. 2024 Aug 12;12:e17859. doi: 10.7717/peerj.17859 (PMC11326429; doi:10.7717/peerj.17859)
Supplement: Data S1 [file peerj-12-17859-s007.zip]

Archive with 134 entries (96 files):
- Figure1/
- Figure1/A1 lncrna_volcano-new.pdf
- Figure1/A2 nos2mi_volcano-new.pdf
- Figure1/B1 Rplot-slt-new.pdf
- Figure1/B2 Rplot-slt-nos2.pdf
- Figure1/C1nos2-rt.pdf
- Figure1/C2 nos2-rt.pdf
- Figure2/
- Figure2/A consensus_3.pdf
- Figure2/B Rplot.pdf
- Figure2/C Rplot01-hst-yellow.pdf
- Figure2/D Rplot01-new-yellow.pdf
- Figure2/E Rplot-slt-m-overlap-1.pdf
- Figure3/
- Figure3/A Rplot02.pdf
- Figure4/
- Figure4/A/
- Figure4/A/A1 AC008083.2.pdf
- Figure4/A/A2 AC078820.1.pdf
- Figure4/A/A3 AL160408.4.pdf
- Figure4/B/
- Figure4/B/B1 AC008083.2.pdf
- Figure4/B/B2 AC078820.1.pdf
- Figure4/B/B3 AL160408.4.pdf
- Figure4/C/
- Figure4/C/lncRNA knock down analysis/
- Figure4/C/lncRNA knock down analysis/aso_lncRNA.xlsx
- Figure4/C/lncRNA knock down analysis/CT VALUE.xlsx
- Figure4/C/lncRNA knock down analysis/data analysis.xlsx
- Figure4/C/lncRNA knock down analysis/~$cache1
- Figure4/C/STRN3 expression level after ASO/
- Figure4/C/STRN3 expression level after ASO/aso_lncRNA.xlsx
- Figure4/C/STRN3 expression level after ASO/CT VALUE.xlsx
- Figure4/C/STRN3 expression level after ASO/data analysis.xlsx
- Figure4/C/STRN3 expression level after ASO/~$cache1
- Figure5/
- Figure5/A/
- Figure5/A/A1 AC008083.2.pdf
- Figure5/A/A2 miR−142−3p.pdf
- Figure5/A/A3 STRN3.pdf
- Figure5/B/
- Figure5/B/lncRNA/
- Figure5/B/lncRNA/CCK8-aso-lncRNA.xlsx
- Figure5/B/lncRNA/~$cache1
- Figure5/B/miRNA/
- Figure5/B/miRNA/CCK8-miRNA.xlsx
- Figure5/B/miRNA/~$cache1
- Figure5/B/mRNA/
- Figure5/B/mRNA/CCK8-mRNA.xlsx
- Figure5/B/mRNA/~$cache1
- Figure5/C/
- Figure5/C/lncRNA/
- Figure5/C/lncRNA/ASO AC008083.2.tif
- Figure5/C/lncRNA/ASO NC.tif
- Figure5/C/lncRNA/lncRNA.xlsx
- Figure5/C/lncRNA/~$cache1
- Figure5/C/miRNA/
- Figure5/C/miRNA/miR-142-3p  inhibitor.tif
- Figure5/C/miRNA/miRNA.xlsx
- Figure5/C/miRNA/NC inhibitor.tif
- Figure5/C/miRNA/~$cache1
- Figure5/C/mRNA/
- Figure5/C/mRNA/mRNA.xlsx
- Figure5/C/mRNA/shNC.tif
- Figure5/C/mRNA/shSTRN3-1.tif
- Figure5/C/mRNA/shSTRN3-2.tif
- Figure5/C/mRNA/~$cache1
- Figure6/
- Figure6/A/
- Figure6/A/lncRNA-analysis.xlsx
- Figure6/A/lncRNA.xlsx
- Figure6/A/lncRNA_CT VALUE.xlsx
- Figure6/A/~$cache1
- Figure6/B/
- Figure6/B/miRNA_mimic-analysis.xlsx
- Figure6/B/miRNA_mimic.xlsx
- Figure6/B/miRNA_mimic_CT VALUE.xlsx
- Figure6/B/~$cache1
- Figure6/C/
- Figure6/C/miRNA_inhibitor-analysis.xlsx
- Figure6/C/miRNA_inhibitor.xlsx
- Figure6/C/miRNA_inhibitor_CT VALUE.xlsx
- Figure6/C/~$cache1
- Figure6/D/
- Figure6/D/E.ai
- Figure6/E/
- Figure6/E/miRNA_inhibitor.xlsx
- Figure6/E/miRNA_mimic.xlsx
- Figure6/E/~$cache1
- Figure6/wb raw data.docx
- Figure7/
- Figure7/A lncRNA-miRNA.pdf
- Figure7/B lnc-m-bubble.pdf
- Figure7/C/
- Figure7/C/lncRNA-miRNA/
- Figure7/C/lncRNA-miRNA/CCK8-miRNA_aso-lncRNA.xlsx
- Figure7/C/lncRNA-miRNA/~$cache1
- Figure7/D/
- Figure7/D/ASO-lncRNA+miRNA mimic.tif
- Figure7/D/ASO-lncRNA+miRNA-NC.tif
- Figure7/D/ASO-NC+miRNA mimic.tif
- Figure7/D/ASO-NC+miRNA-NC.tif
- Figure7/D/clone number.xlsx
- Figure7/D/~$cache1
- FigureS1/
- FigureS1/A1 LNC pca.pdf
- FigureS1/A2 MI pca.pdf
- FigureS2/
- FigureS2/A.pdf
- FigureS2/B.pdf
- FigureS2/C pca.pdf
- FigureS2/D1 VN-1 (1).pdf
- FigureS2/D2 VN-1 (2).pdf
- FigureS3/
- FigureS3/1_TCGA_nos_ceRNA_t_a_t_interaction.txt.pdf
- FigureS4/
- FigureS4/AC008083.2.pdf
- FigureS4/AC078820.1.pdf
- FigureS4/AL160408.4.pdf
- FigureS5/
- FigureS5/A   AC008083.2/
- FigureS5/A   AC008083.2/A1 Rplot-lnc-rt.pdf
- FigureS5/A   AC008083.2/A2 lncRNA_volcano.pdf
- FigureS5/B  miR−142−3p/
- FigureS5/B  miR−142−3p/B1 mi-rt.pdf
- FigureS5/B  miR−142−3p/B2 miRNA_volcano.pdf
- FigureS5/C  STRN3/
- FigureS5/C  STRN3/C1 mRNA-RT.pdf
- FigureS5/C  STRN3/C2 mRNANOS2_volcano.pdf
- FigureS6/
- FigureS6/A1 lncmi-1.pdf
- FigureS6/A2 lncmi-2.pdf
- FigureS6/B1 mlnc-1.pdf
- FigureS6/B2 mlnc-2.pdf
