# Supplementary material for: Cuproptosis related ceRNA axis AC008083.2/miR-142-3p promotes the malignant progression of nasopharyngeal carcinoma through STRN3
Source: PeerJ. 2024 Aug 12;12:e17859. doi: 10.7717/peerj.17859 (PMC11326429; doi:10.7717/peerj.17859)
Supplement: Data S1 [file peerj-12-17859-s007.zip › Figure4/C/lncRNA knock down analysis/aso_lncRNA.xlsx]

## Sheet: Sheet1
	ASO NC			ASO lncRNA
AC008083.2	1	1.02909	0.971735	0.37285	0.383766	0.362244
AC078820.1	1	1.03184	0.969145	0.362654	0.375814	0.349955
AL160408.4	1	1.01579	0.984452	0.397768	0.421653	0.375236
