# Supplementary material for: Cuproptosis related ceRNA axis AC008083.2/miR-142-3p promotes the malignant progression of nasopharyngeal carcinoma through STRN3
Source: PeerJ. 2024 Aug 12;12:e17859. doi: 10.7717/peerj.17859 (PMC11326429; doi:10.7717/peerj.17859)
Supplement: Data S1 [file peerj-12-17859-s007.zip › Figure4/C/lncRNA knock down analysis/CT VALUE.xlsx]

## Sheet: 0
	Well	Fluor	Target	Content	Sample	Biological Set Name	CT			Starting Quantity (SQ)	Log Starting Quantity	SQ Mean	SQ Std. Dev	Set Point	Well Note
	A01	SYBR	Actin	Unkn-01			18.22							60
	A02	SYBR	Actin	Unkn-02			18.25							60
	A03	SYBR	Actin	Unkn-03			18.19							60
	A04	SYBR	Actin	Unkn-04			18.33							60
	A05	SYBR	Actin	Unkn-05			18.38							60
	A06	SYBR	Actin	Unkn-06			18.25							60
	B01	SYBR	AC008083.2	Unkn-07			28.45							60
	B02	SYBR	AC008083.2	Unkn-08			28.32							60
	B03	SYBR	AC008083.2	Unkn-09			28.39							60
	B04	SYBR	AC008083.2	Unkn-10			29.88							60
	B05	SYBR	AC008083.2	Unkn-11			29.94							60
	B06	SYBR	AC008083.2	Unkn-12			29.91							60
	C01	SYBR	AC078820.1	Unkn-13			28.12
	C02	SYBR	AC078820.1	Unkn-14			28.24
	C03	SYBR	AC078820.1	Unkn-15			28.25
	C04	SYBR	AC078820.1	Unkn-16			29.76
	C05	SYBR	AC078820.1	Unkn-17			29.83
	C06	SYBR	AC078820.1	Unkn-18			29.71
	D01	SYBR	AL160408.4	Unkn-19			27.84
	D02	SYBR	AL160408.4	Unkn-20			27.81
	D03	SYBR	AL160408.4	Unkn-21			27.79
	D04	SYBR	AL160408.4	Unkn-22			29.11
	D05	SYBR	AL160408.4	Unkn-23			29.37
	D06	SYBR	AL160408.4	Unkn-24			29.25
