# Supplementary material for: Cuproptosis related ceRNA axis AC008083.2/miR-142-3p promotes the malignant progression of nasopharyngeal carcinoma through STRN3
Source: PeerJ. 2024 Aug 12;12:e17859. doi: 10.7717/peerj.17859 (PMC11326429; doi:10.7717/peerj.17859)
Supplement: Data S1 [file peerj-12-17859-s007.zip › Figure4/C/lncRNA knock down analysis/data analysis.xlsx]

## Sheet: Sheet1
ASO NC
																	deltCT
	ACTB	AC008083.2	AC078820.1	AL160408.4																															ASO NC		Relative	Upper	Lower								T7
	18.22	28.45	28.12	27.84													10.23	9.9	9.62	-18.22	-18.22	-18.22	-18.22	-18.22	-18.22	-18.22	-18.22	-18.22	-18.22	-18.22	-18.22					ACTB
	18.25	28.32	28.24	27.81													10.07	9.99	9.56	-18.25	-18.25	-18.25	-18.25	-18.25	-18.25	-18.25	-18.25	-18.25	-18.25	-18.25	-18.25					AC008083.2	1	1.02909	0.971735
	18.19	28.39	28.25	27.79													10.2	10.06	9.6	-18.19		-18.19	-18.19	-18.19	-18.19	-18.19	-18.19	-18.19	-18.19	-18.19						AC078820.1	1	1.03184	0.969145
																	0	0	0	0	0	0	0	0	0	0	0	0	0	0	0					AL160408.4	1	1.01579	0.984452
AVG	18.22	28.3867	28.2033	27.8133	#DIV/0!	#DIV/0!	#DIV/0!	#DIV/0!	#DIV/0!	#DIV/0!	#DIV/0!	#DIV/0!	#DIV/0!	#DIV/0!	#DIV/0!	#DIV/0!																				0	#DIV/0!	#DIV/0!	#DIV/0!
SD	0.03	0.0650641	0.0723418	0.0251661	#DIV/0!	#DIV/0!	#DIV/0!	#DIV/0!	#DIV/0!	#DIV/0!	#DIV/0!	#DIV/0!	#DIV/0!	#DIV/0!	#DIV/0!	#DIV/0!																				0	#DIV/0!	#DIV/0!	#DIV/0!
deltSD		0.0716473	0.0783156	0.0391578	#DIV/0!	#DIV/0!	#DIV/0!	#DIV/0!	#DIV/0!	#DIV/0!	#DIV/0!	#DIV/0!	#DIV/0!	#DIV/0!	#DIV/0!	#DIV/0!																				0	#DIV/0!	#DIV/0!	#DIV/0!
deltSE		0.0413656	0.0452155	0.0226078	#DIV/0!	#DIV/0!	#DIV/0!	#DIV/0!	#DIV/0!	#DIV/0!	#DIV/0!	#DIV/0!	#DIV/0!	#DIV/0!	#DIV/0!	#DIV/0!																				0	#DIV/0!	#DIV/0!	#DIV/0!
deltCT		10.1667	9.98333	9.59333	#DIV/0!	#DIV/0!	#DIV/0!	#DIV/0!	#DIV/0!	#DIV/0!	#DIV/0!	#DIV/0!	#DIV/0!	#DIV/0!	#DIV/0!	#DIV/0!																				0	#DIV/0!	#DIV/0!	#DIV/0!
deltCTdeltCT		0	0	0	#DIV/0!	#DIV/0!	#DIV/0!	#DIV/0!	#DIV/0!	#DIV/0!	#DIV/0!	#DIV/0!	#DIV/0!	#DIV/0!	#DIV/0!	#DIV/0!																				0	#DIV/0!	#DIV/0!	#DIV/0!
Relative		1	1	1	#DIV/0!	#DIV/0!	#DIV/0!	#DIV/0!	#DIV/0!	#DIV/0!	#DIV/0!	#DIV/0!	#DIV/0!	#DIV/0!	#DIV/0!	#DIV/0!																				0	#DIV/0!	#DIV/0!	#DIV/0!
Upper		1.02909	1.03184	1.01579	#DIV/0!	#DIV/0!	#DIV/0!	#DIV/0!	#DIV/0!	#DIV/0!	#DIV/0!	#DIV/0!	#DIV/0!	#DIV/0!	#DIV/0!	#DIV/0!																				0	#DIV/0!	#DIV/0!	#DIV/0!
Lower		0.971735	0.969145	0.984452	#DIV/0!	#DIV/0!	#DIV/0!	#DIV/0!	#DIV/0!	#DIV/0!	#DIV/0!	#DIV/0!	#DIV/0!	#DIV/0!	#DIV/0!	#DIV/0!																				0	#DIV/0!	#DIV/0!	#DIV/0!
ASO lncRNA																																			ASO lncRNA
																	deltCT
	ACTB	AC008083.2	AC078820.1	AL160408.4	0	0	0	0	0	0	0	0	0	0	0	0																					Relative	Upper	Lower
	18.33	29.88	29.76	29.11													11.55	11.43	10.78	-18.33	-18.33	-18.33	-18.33	-18.33	-18.33	-18.33	-18.33	-18.33	-18.33	-18.33	-18.33					ACTB
	18.38	29.94	29.83	29.37													11.56	11.45	10.99	-18.38	-18.38	-18.38	-18.38	-18.38	-18.38	-18.38	-18.38	-18.38	-18.38	-18.38	-18.38					AC008083.2	0.37285	0.383766	0.362244
	18.25	29.91	29.71	29.25													11.66	11.46	11	-18.25		-18.25	-18.25	-18.25	-18.25	-18.25	-18.25	-18.25	-18.25	-18.25						AC078820.1	0.362654	0.375814	0.349955
																	0	0	0	0	0	0	0	0	0	0	0	0	0	0	0					AL160408.4	0.397768	0.421653	0.375236
AVG	18.32	29.91	29.7667	29.2433	#DIV/0!	#DIV/0!	#DIV/0!	#DIV/0!	#DIV/0!	#DIV/0!	#DIV/0!	#DIV/0!	#DIV/0!	#DIV/0!	#DIV/0!	#DIV/0!																				0	#DIV/0!	#DIV/0!	#DIV/0!
SD	0.0655744	0.03	0.0602771	0.130128	#DIV/0!	#DIV/0!	#DIV/0!	#DIV/0!	#DIV/0!	#DIV/0!	#DIV/0!	#DIV/0!	#DIV/0!	#DIV/0!	#DIV/0!	#DIV/0!																				0	#DIV/0!	#DIV/0!	#DIV/0!
deltSD		0.072111	0.0890693	0.145717	#DIV/0!	#DIV/0!	#DIV/0!	#DIV/0!	#DIV/0!	#DIV/0!	#DIV/0!	#DIV/0!	#DIV/0!	#DIV/0!	#DIV/0!	#DIV/0!																				0	#DIV/0!	#DIV/0!	#DIV/0!
deltSE		0.0416333	0.0514242	0.0841295	#DIV/0!	#DIV/0!	#DIV/0!	#DIV/0!	#DIV/0!	#DIV/0!	#DIV/0!	#DIV/0!	#DIV/0!	#DIV/0!	#DIV/0!	#DIV/0!																				0	#DIV/0!	#DIV/0!	#DIV/0!
deltCT		11.59	11.4467	10.9233	#DIV/0!	#DIV/0!	#DIV/0!	#DIV/0!	#DIV/0!	#DIV/0!	#DIV/0!	#DIV/0!	#DIV/0!	#DIV/0!	#DIV/0!	#DIV/0!																				0	#DIV/0!	#DIV/0!	#DIV/0!
deltCTdeltCT		1.42333	1.46333	1.33	#DIV/0!	#DIV/0!	#DIV/0!	#DIV/0!	#DIV/0!	#DIV/0!	#DIV/0!	#DIV/0!	#DIV/0!	#DIV/0!	#DIV/0!	#DIV/0!																				0	#DIV/0!	#DIV/0!	#DIV/0!
Relative		0.37285	0.362654	0.397768	#DIV/0!	#DIV/0!	#DIV/0!	#DIV/0!	#DIV/0!	#DIV/0!	#DIV/0!	#DIV/0!	#DIV/0!	#DIV/0!	#DIV/0!	#DIV/0!																				0	#DIV/0!	#DIV/0!	#DIV/0!
Upper		0.383766	0.375814	0.421653	#DIV/0!	#DIV/0!	#DIV/0!	#DIV/0!	#DIV/0!	#DIV/0!	#DIV/0!	#DIV/0!	#DIV/0!	#DIV/0!	#DIV/0!	#DIV/0!																				0	#DIV/0!	#DIV/0!	#DIV/0!
Lower		0.362244	0.349955	0.375236	#DIV/0!	#DIV/0!	#DIV/0!	#DIV/0!	#DIV/0!	#DIV/0!	#DIV/0!	#DIV/0!	#DIV/0!	#DIV/0!	#DIV/0!	#DIV/0!																				0	#DIV/0!	#DIV/0!	#DIV/0!
p-Value		0.00161948	0.000474709	0.00351792	0.0271338	0.0271338	0.0271338	0.0271338	0.0271338	0.0271338	0.0271338	0.0271338	0.0271338	0.0271338	0.0271338	0.0271338
