# Supplementary material for: Cuproptosis related ceRNA axis AC008083.2/miR-142-3p promotes the malignant progression of nasopharyngeal carcinoma through STRN3
Source: PeerJ. 2024 Aug 12;12:e17859. doi: 10.7717/peerj.17859 (PMC11326429; doi:10.7717/peerj.17859)
Supplement: Data S1 [file peerj-12-17859-s007.zip › Figure4/C/STRN3 expression level after ASO/aso_lncRNA.xlsx]

## Sheet: Sheet1
	ASO NC			ASO lncRNA
AC008083.2	1	1.06029	0.943138	0.395021	0.410789	0.379857
AC078820.1	1	1.05887	0.9444	1.16743	1.24252	1.09687
AL160408.4	1	1.06229	0.941362	0.625609	0.658335	0.59451
