# Supplementary material for: Cuproptosis related ceRNA axis AC008083.2/miR-142-3p promotes the malignant progression of nasopharyngeal carcinoma through STRN3
Source: PeerJ. 2024 Aug 12;12:e17859. doi: 10.7717/peerj.17859 (PMC11326429; doi:10.7717/peerj.17859)
Supplement: Data S1 [file peerj-12-17859-s007.zip › Figure4/C/STRN3 expression level after ASO/CT VALUE.xlsx]

## Sheet: 0
	Well	Fluor	Target	Content	Sample	Biological Set Name	CT			Starting Quantity (SQ)	Log Starting Quantity	SQ Mean	SQ Std. Dev	Set Point	Well Note
	A01	SYBR	Actin	Unkn-01			17.43							60
	A02	SYBR	Actin	Unkn-02			17.52							60
	A03	SYBR	Actin	Unkn-03			17.28							60
	A04	SYBR	Actin	Unkn-04			17.66							60
	A05	SYBR	Actin	Unkn-05			17.49							60
	A06	SYBR	Actin	Unkn-06			17.51							60
	B01	SYBR	AC008083.2	Unkn-07			28.13							60
	B02	SYBR	AC008083.2	Unkn-08			28.24							60
	B03	SYBR	AC008083.2	Unkn-09			28.29							60
	B04	SYBR	AC008083.2	Unkn-10			29.67							60
	B05	SYBR	AC008083.2	Unkn-11			29.71							60
	B06	SYBR	AC008083.2	Unkn-12			29.73							60
	C01	SYBR	AC078820.1	Unkn-13			27.69
	C02	SYBR	AC078820.1	Unkn-14			27.71
	C03	SYBR	AC078820.1	Unkn-15			27.83
	C04	SYBR	AC078820.1	Unkn-16			27.54
	C05	SYBR	AC078820.1	Unkn-17			27.66
	C06	SYBR	AC078820.1	Unkn-18			27.79
	D01	SYBR	AL160408.4	Unkn-19			27.33
	D02	SYBR	AL160408.4	Unkn-20			27.42
	D03	SYBR	AL160408.4	Unkn-21			27.24
	D04	SYBR	AL160408.4	Unkn-22			28.21
	D05	SYBR	AL160408.4	Unkn-23			28.19
	D06	SYBR	AL160408.4	Unkn-24			28.05
