# Supplementary material for: Cuproptosis related ceRNA axis AC008083.2/miR-142-3p promotes the malignant progression of nasopharyngeal carcinoma through STRN3
Source: PeerJ. 2024 Aug 12;12:e17859. doi: 10.7717/peerj.17859 (PMC11326429; doi:10.7717/peerj.17859)
Supplement: Data S1 [file peerj-12-17859-s007.zip › Figure5/B/lncRNA/CCK8-aso-lncRNA.xlsx]

## Sheet: Sheet1
time	ASO NC			ASO AC008083.2
24	0.204	0.195	0.207	0.184	0.193	0.236
48	0.658	0.682	0.691	0.558	0.538	0.541
72	1.257	1.294	1.196	0.804	0.913	0.789
