# Supplementary material for: Cuproptosis related ceRNA axis AC008083.2/miR-142-3p promotes the malignant progression of nasopharyngeal carcinoma through STRN3
Source: PeerJ. 2024 Aug 12;12:e17859. doi: 10.7717/peerj.17859 (PMC11326429; doi:10.7717/peerj.17859)
Supplement: Data S1 [file peerj-12-17859-s007.zip › Figure5/B/miRNA/CCK8-miRNA.xlsx]

## Sheet: Sheet1
time	NC inhibitor			miR-142-3p inhibitor
24	0.213	0.198	0.227	0.226	0.217	0.193
48	0.531	0.563	0.558	0.656	0.673	0.681
72	0.932	0.807	0.785	1.204	1.313	1.296
