# Supplementary material for: Cuproptosis related ceRNA axis AC008083.2/miR-142-3p promotes the malignant progression of nasopharyngeal carcinoma through STRN3
Source: PeerJ. 2024 Aug 12;12:e17859. doi: 10.7717/peerj.17859 (PMC11326429; doi:10.7717/peerj.17859)
Supplement: Data S1 [file peerj-12-17859-s007.zip › Figure5/B/mRNA/CCK8-mRNA.xlsx]

## Sheet: Sheet1
time	sh NC			sh STRN3-1			sh STRN3-2
24	0.201	0.198	0.188	0.189	0.226	0.194	0.201	0.185	0.225
48	0.643	0.626	0.671	0.557	0.583	0.543	0.531	0.528	0.558
72	1.223	1.198	1.246	0.874	0.791	0.993	0.805	0.825	0.814
