# Supplementary material for: Cuproptosis related ceRNA axis AC008083.2/miR-142-3p promotes the malignant progression of nasopharyngeal carcinoma through STRN3
Source: PeerJ. 2024 Aug 12;12:e17859. doi: 10.7717/peerj.17859 (PMC11326429; doi:10.7717/peerj.17859)
Supplement: Data S1 [file peerj-12-17859-s007.zip › Figure5/C/mRNA/mRNA.xlsx]

## Sheet: Sheet1
shNC			shSTRN3-1			shSTRN3-2
198	184	183	76	84	92	68	72	69
