# Supplementary material for: Cuproptosis related ceRNA axis AC008083.2/miR-142-3p promotes the malignant progression of nasopharyngeal carcinoma through STRN3
Source: PeerJ. 2024 Aug 12;12:e17859. doi: 10.7717/peerj.17859 (PMC11326429; doi:10.7717/peerj.17859)
Supplement: Data S1 [file peerj-12-17859-s007.zip › Figure6/A/lncRNA-analysis.xlsx]

## Sheet: Sheet1
ASO NC
																	deltCT
	ACTB	miR-142-3p	AP008083.2	STRN3																															ASO NC		Relative	Upper	Lower								T7
	18.22	27.31	28.35	26.55													9.09	10.13	8.33	-18.22	-18.22	-18.22	-18.22	-18.22	-18.22	-18.22	-18.22	-18.22	-18.22	-18.22	-18.22					ACTB
	18.35	27.28	28.28	26.63													8.93	9.93	8.28	-18.35	-18.35	-18.35	-18.35	-18.35	-18.35	-18.35	-18.35	-18.35	-18.35	-18.35	-18.35					miR-142-3p	1	1.04378	0.958052
	18.29	27.44	28.16	26.71													9.15	9.87	8.42	-18.29		-18.29	-18.29	-18.29	-18.29	-18.29	-18.29	-18.29	-18.29	-18.29						AP008083.2	1	1.04754	0.954622
																	0	0	0	0	0	0	0	0	0	0	0	0	0	0	0					STRN3	1	1.04213	0.959573
AVG	18.2867	27.3433	28.2633	26.63	#DIV/0!	#DIV/0!	#DIV/0!	#DIV/0!	#DIV/0!	#DIV/0!	#DIV/0!	#DIV/0!	#DIV/0!	#DIV/0!	#DIV/0!	#DIV/0!																				0	#DIV/0!	#DIV/0!	#DIV/0!
SD	0.0650641	0.085049	0.0960902	0.08	#DIV/0!	#DIV/0!	#DIV/0!	#DIV/0!	#DIV/0!	#DIV/0!	#DIV/0!	#DIV/0!	#DIV/0!	#DIV/0!	#DIV/0!	#DIV/0!																				0	#DIV/0!	#DIV/0!	#DIV/0!
deltSD		0.107083	0.116046	0.103118	#DIV/0!	#DIV/0!	#DIV/0!	#DIV/0!	#DIV/0!	#DIV/0!	#DIV/0!	#DIV/0!	#DIV/0!	#DIV/0!	#DIV/0!	#DIV/0!																				0	#DIV/0!	#DIV/0!	#DIV/0!
deltSE		0.0618241	0.0669992	0.0595352	#DIV/0!	#DIV/0!	#DIV/0!	#DIV/0!	#DIV/0!	#DIV/0!	#DIV/0!	#DIV/0!	#DIV/0!	#DIV/0!	#DIV/0!	#DIV/0!																				0	#DIV/0!	#DIV/0!	#DIV/0!
deltCT		9.05667	9.97667	8.34333	#DIV/0!	#DIV/0!	#DIV/0!	#DIV/0!	#DIV/0!	#DIV/0!	#DIV/0!	#DIV/0!	#DIV/0!	#DIV/0!	#DIV/0!	#DIV/0!																				0	#DIV/0!	#DIV/0!	#DIV/0!
deltCTdeltCT		0	0	0	#DIV/0!	#DIV/0!	#DIV/0!	#DIV/0!	#DIV/0!	#DIV/0!	#DIV/0!	#DIV/0!	#DIV/0!	#DIV/0!	#DIV/0!	#DIV/0!																				0	#DIV/0!	#DIV/0!	#DIV/0!
Relative		1	1	1	#DIV/0!	#DIV/0!	#DIV/0!	#DIV/0!	#DIV/0!	#DIV/0!	#DIV/0!	#DIV/0!	#DIV/0!	#DIV/0!	#DIV/0!	#DIV/0!																				0	#DIV/0!	#DIV/0!	#DIV/0!
Upper		1.04378	1.04754	1.04213	#DIV/0!	#DIV/0!	#DIV/0!	#DIV/0!	#DIV/0!	#DIV/0!	#DIV/0!	#DIV/0!	#DIV/0!	#DIV/0!	#DIV/0!	#DIV/0!																				0	#DIV/0!	#DIV/0!	#DIV/0!
Lower		0.958052	0.954622	0.959573	#DIV/0!	#DIV/0!	#DIV/0!	#DIV/0!	#DIV/0!	#DIV/0!	#DIV/0!	#DIV/0!	#DIV/0!	#DIV/0!	#DIV/0!	#DIV/0!																				0	#DIV/0!	#DIV/0!	#DIV/0!
ASO AC008083.2																																			ASO AC008083.2
																	deltCT
	ACTB	miR-142-3p	AP008083.2	STRN3		0	0	0	0	0	0	0	0	0	0	0																					Relative	Upper	Lower
	18.43	26.22	29.96	27.34													7.79	11.53	8.91	-18.43	-18.43	-18.43	-18.43	-18.43	-18.43	-18.43	-18.43	-18.43	-18.43	-18.43	-18.43					ACTB
	18.33	26.18	29.83	27.52													7.85	11.5	9.19	-18.33	-18.33	-18.33	-18.33	-18.33	-18.33	-18.33	-18.33	-18.33	-18.33	-18.33	-18.33					miR-142-3p	2.38392	2.50556	2.26817
	18.27	26.04	29.78	27.48													7.77	11.51	9.21	-18.27		-18.27	-18.27	-18.27	-18.27	-18.27	-18.27	-18.27	-18.27	-18.27						AP008083.2	0.344681	0.362094	0.328105
																	0	0	0	0	0	0	0	0	0	0	0	0	0	0	0					STRN3	0.590496	0.620629	0.561827
AVG	18.3433	26.1467	29.8567	27.4467	#DIV/0!	#DIV/0!	#DIV/0!	#DIV/0!	#DIV/0!	#DIV/0!	#DIV/0!	#DIV/0!	#DIV/0!	#DIV/0!	#DIV/0!	#DIV/0!																				0	#DIV/0!	#DIV/0!	#DIV/0!
SD	0.080829	0.0945163	0.0929157	0.0945163	#DIV/0!	#DIV/0!	#DIV/0!	#DIV/0!	#DIV/0!	#DIV/0!	#DIV/0!	#DIV/0!	#DIV/0!	#DIV/0!	#DIV/0!	#DIV/0!																				0	#DIV/0!	#DIV/0!	#DIV/0!
deltSD		0.124365	0.123153	0.124365	#DIV/0!	#DIV/0!	#DIV/0!	#DIV/0!	#DIV/0!	#DIV/0!	#DIV/0!	#DIV/0!	#DIV/0!	#DIV/0!	#DIV/0!	#DIV/0!																				0	#DIV/0!	#DIV/0!	#DIV/0!
deltSE		0.0718022	0.0711024	0.0718022	#DIV/0!	#DIV/0!	#DIV/0!	#DIV/0!	#DIV/0!	#DIV/0!	#DIV/0!	#DIV/0!	#DIV/0!	#DIV/0!	#DIV/0!	#DIV/0!																				0	#DIV/0!	#DIV/0!	#DIV/0!
deltCT		7.80333	11.5133	9.10333	#DIV/0!	#DIV/0!	#DIV/0!	#DIV/0!	#DIV/0!	#DIV/0!	#DIV/0!	#DIV/0!	#DIV/0!	#DIV/0!	#DIV/0!	#DIV/0!																				0	#DIV/0!	#DIV/0!	#DIV/0!
deltCTdeltCT		-1.25333	1.53667	0.76	#DIV/0!	#DIV/0!	#DIV/0!	#DIV/0!	#DIV/0!	#DIV/0!	#DIV/0!	#DIV/0!	#DIV/0!	#DIV/0!	#DIV/0!	#DIV/0!																				0	#DIV/0!	#DIV/0!	#DIV/0!
Relative		2.38392	0.344681	0.590496	#DIV/0!	#DIV/0!	#DIV/0!	#DIV/0!	#DIV/0!	#DIV/0!	#DIV/0!	#DIV/0!	#DIV/0!	#DIV/0!	#DIV/0!	#DIV/0!																				0	#DIV/0!	#DIV/0!	#DIV/0!
Upper		2.50556	0.362094	0.620629	#DIV/0!	#DIV/0!	#DIV/0!	#DIV/0!	#DIV/0!	#DIV/0!	#DIV/0!	#DIV/0!	#DIV/0!	#DIV/0!	#DIV/0!	#DIV/0!																				0	#DIV/0!	#DIV/0!	#DIV/0!
Lower		2.26817	0.328105	0.561827	#DIV/0!	#DIV/0!	#DIV/0!	#DIV/0!	#DIV/0!	#DIV/0!	#DIV/0!	#DIV/0!	#DIV/0!	#DIV/0!	#DIV/0!	#DIV/0!																				0	#DIV/0!	#DIV/0!	#DIV/0!
p-Value		0.00255774	0.00230236	0.0172809	0.183157	0.183157	0.183157	0.183157	0.183157	0.183157	0.183157	0.183157	0.183157	0.183157	0.183157	0.183157
