# Supplementary material for: Cuproptosis related ceRNA axis AC008083.2/miR-142-3p promotes the malignant progression of nasopharyngeal carcinoma through STRN3
Source: PeerJ. 2024 Aug 12;12:e17859. doi: 10.7717/peerj.17859 (PMC11326429; doi:10.7717/peerj.17859)
Supplement: Data S1 [file peerj-12-17859-s007.zip › Figure6/A/lncRNA.xlsx]

## Sheet: Sheet1
	ASO NC			ASO AC008083.2
	mean	upper limit	lower limit	mean	upper limit	lower limit
miR-142-3p	1	1.04378	0.958052	2.38392	2.50556	2.26817
AP008083.2	1	1.04754	0.954622	0.344681	0.362094	0.328105
STRN3	1	1.04213	0.959573	0.590496	0.620629	0.561827
