# Supplementary material for: Cuproptosis related ceRNA axis AC008083.2/miR-142-3p promotes the malignant progression of nasopharyngeal carcinoma through STRN3
Source: PeerJ. 2024 Aug 12;12:e17859. doi: 10.7717/peerj.17859 (PMC11326429; doi:10.7717/peerj.17859)
Supplement: Data S1 [file peerj-12-17859-s007.zip › Figure6/A/lncRNA_CT VALUE.xlsx]

## Sheet: 0
	Well	Fluor	Target	Content	Sample	Biological Set Name	CT			Starting Quantity (SQ)	Log Starting Quantity	SQ Mean	SQ Std. Dev	Set Point	Well Note
	A01	SYBR	Actin	Unkn-01			18.22							60
	A02	SYBR	Actin	Unkn-02			18.35							60
	A03	SYBR	Actin	Unkn-03			18.29							60
	A04	SYBR	Actin	Unkn-04			18.43							60
	A05	SYBR	Actin	Unkn-05			18.33							60
	A06	SYBR	Actin	Unkn-06			18.27							60
	B01	SYBR	miR-142-3p	Unkn-07			27.31							60
	B02	SYBR	miR-142-3p	Unkn-08			27.28							60
	B03	SYBR	miR-142-3p	Unkn-09			27.44							60
	B04	SYBR	miR-142-3p	Unkn-10			26.22							60
	B05	SYBR	miR-142-3p	Unkn-11			26.18							60
	B06	SYBR	miR-142-3p	Unkn-12			26.04							60
	C01	SYBR	AP008083.2	Unkn-13			28.35
	C02	SYBR	AP008083.2	Unkn-14			28.28
	C03	SYBR	AP008083.2	Unkn-15			28.16
	C04	SYBR	AP008083.2	Unkn-16			29.96
	C05	SYBR	AP008083.2	Unkn-17			29.83
	C06	SYBR	AP008083.2	Unkn-18			29.78
	D01	SYBR	STRN3	Unkn-19			26.55
	D02	SYBR	STRN3	Unkn-20			26.63
	D03	SYBR	STRN3	Unkn-21			26.71
	D04	SYBR	STRN3	Unkn-22			27.34
	D05	SYBR	STRN3	Unkn-23			27.52
	D06	SYBR	STRN3	Unkn-24			27.48
