# Supplementary material for: Cuproptosis related ceRNA axis AC008083.2/miR-142-3p promotes the malignant progression of nasopharyngeal carcinoma through STRN3
Source: PeerJ. 2024 Aug 12;12:e17859. doi: 10.7717/peerj.17859 (PMC11326429; doi:10.7717/peerj.17859)
Supplement: Data S1 [file peerj-12-17859-s007.zip › Figure6/B/miRNA_mimic-analysis.xlsx]

## Sheet: Sheet1
NC mimic
																	deltCT
	ACTB	miR-142-3p	AC008083.2	STRN3																															NC mimic		Relative	Upper	Lower								T7
	17.34	28.45	27.45	26.74													11.11	10.11	9.4	-17.34	-17.34	-17.34	-17.34	-17.34	-17.34	-17.34	-17.34	-17.34	-17.34	-17.34	-17.34					ACTB
	17.28	28.38	27.51	26.81													11.1	10.23	9.53	-17.28	-17.28	-17.28	-17.28	-17.28	-17.28	-17.28	-17.28	-17.28	-17.28	-17.28	-17.28					miR-142-3p	1	1.05302	0.949648
	17.45	28.26	27.48	26.75													10.81	10.03	9.3	-17.45		-17.45	-17.45	-17.45	-17.45	-17.45	-17.45	-17.45	-17.45	-17.45						AC008083.2	1	1.03721	0.964127
																	0	0	0	0	0	0	0	0	0	0	0	0	0	0	0					STRN3	1	1.0384	0.963018
AVG	17.3567	28.3633	27.48	26.7667	#DIV/0!	#DIV/0!	#DIV/0!	#DIV/0!	#DIV/0!	#DIV/0!	#DIV/0!	#DIV/0!	#DIV/0!	#DIV/0!	#DIV/0!	#DIV/0!																				0	#DIV/0!	#DIV/0!	#DIV/0!
SD	0.0862168	0.0960902	0.03	0.0378594	#DIV/0!	#DIV/0!	#DIV/0!	#DIV/0!	#DIV/0!	#DIV/0!	#DIV/0!	#DIV/0!	#DIV/0!	#DIV/0!	#DIV/0!	#DIV/0!																				0	#DIV/0!	#DIV/0!	#DIV/0!
deltSD		0.129099	0.0912871	0.094163	#DIV/0!	#DIV/0!	#DIV/0!	#DIV/0!	#DIV/0!	#DIV/0!	#DIV/0!	#DIV/0!	#DIV/0!	#DIV/0!	#DIV/0!	#DIV/0!																				0	#DIV/0!	#DIV/0!	#DIV/0!
deltSE		0.0745356	0.0527046	0.054365	#DIV/0!	#DIV/0!	#DIV/0!	#DIV/0!	#DIV/0!	#DIV/0!	#DIV/0!	#DIV/0!	#DIV/0!	#DIV/0!	#DIV/0!	#DIV/0!																				0	#DIV/0!	#DIV/0!	#DIV/0!
deltCT		11.0067	10.1233	9.41	#DIV/0!	#DIV/0!	#DIV/0!	#DIV/0!	#DIV/0!	#DIV/0!	#DIV/0!	#DIV/0!	#DIV/0!	#DIV/0!	#DIV/0!	#DIV/0!																				0	#DIV/0!	#DIV/0!	#DIV/0!
deltCTdeltCT		0	0	0	#DIV/0!	#DIV/0!	#DIV/0!	#DIV/0!	#DIV/0!	#DIV/0!	#DIV/0!	#DIV/0!	#DIV/0!	#DIV/0!	#DIV/0!	#DIV/0!																				0	#DIV/0!	#DIV/0!	#DIV/0!
Relative		1	1	1	#DIV/0!	#DIV/0!	#DIV/0!	#DIV/0!	#DIV/0!	#DIV/0!	#DIV/0!	#DIV/0!	#DIV/0!	#DIV/0!	#DIV/0!	#DIV/0!																				0	#DIV/0!	#DIV/0!	#DIV/0!
Upper		1.05302	1.03721	1.0384	#DIV/0!	#DIV/0!	#DIV/0!	#DIV/0!	#DIV/0!	#DIV/0!	#DIV/0!	#DIV/0!	#DIV/0!	#DIV/0!	#DIV/0!	#DIV/0!																				0	#DIV/0!	#DIV/0!	#DIV/0!
Lower		0.949648	0.964127	0.963018	#DIV/0!	#DIV/0!	#DIV/0!	#DIV/0!	#DIV/0!	#DIV/0!	#DIV/0!	#DIV/0!	#DIV/0!	#DIV/0!	#DIV/0!	#DIV/0!																				0	#DIV/0!	#DIV/0!	#DIV/0!
miR-142-3p mimic																																			miR-142-3p mimic
																	deltCT
	ACTB	miR-142-3p	AC008083.2	STRN3		0	0	0	0	0	0	0	0	0	0	0																					Relative	Upper	Lower
	17.32	26.98	28.94	27.94													9.66	11.62	10.62	-17.32	-17.32	-17.32	-17.32	-17.32	-17.32	-17.32	-17.32	-17.32	-17.32	-17.32	-17.32					ACTB
	17.28	27.01	28.83	27.89													9.73	11.55	10.61	-17.28	-17.28	-17.28	-17.28	-17.28	-17.28	-17.28	-17.28	-17.28	-17.28	-17.28	-17.28					miR-142-3p	2.55502	2.66057	2.45365
	17.26	26.83	28.81	28.03													9.57	11.55	10.77	-17.26		-17.26	-17.26	-17.26	-17.26	-17.26	-17.26	-17.26	-17.26	-17.26						AC008083.2	0.366021	0.377382	0.355003
																	0	0	0	0	0	0	0	0	0	0	0	0	0	0	0					STRN3	0.41851	0.431649	0.405771
AVG	17.2867	26.94	28.86	27.9533	#DIV/0!	#DIV/0!	#DIV/0!	#DIV/0!	#DIV/0!	#DIV/0!	#DIV/0!	#DIV/0!	#DIV/0!	#DIV/0!	#DIV/0!	#DIV/0!																				0	#DIV/0!	#DIV/0!	#DIV/0!
SD	0.0305505	0.0964365	0.07	0.070946	#DIV/0!	#DIV/0!	#DIV/0!	#DIV/0!	#DIV/0!	#DIV/0!	#DIV/0!	#DIV/0!	#DIV/0!	#DIV/0!	#DIV/0!	#DIV/0!																				0	#DIV/0!	#DIV/0!	#DIV/0!
deltSD		0.10116	0.0763763	0.0772442	#DIV/0!	#DIV/0!	#DIV/0!	#DIV/0!	#DIV/0!	#DIV/0!	#DIV/0!	#DIV/0!	#DIV/0!	#DIV/0!	#DIV/0!	#DIV/0!																				0	#DIV/0!	#DIV/0!	#DIV/0!
deltSE		0.0584047	0.0440959	0.044597	#DIV/0!	#DIV/0!	#DIV/0!	#DIV/0!	#DIV/0!	#DIV/0!	#DIV/0!	#DIV/0!	#DIV/0!	#DIV/0!	#DIV/0!	#DIV/0!																				0	#DIV/0!	#DIV/0!	#DIV/0!
deltCT		9.65333	11.5733	10.6667	#DIV/0!	#DIV/0!	#DIV/0!	#DIV/0!	#DIV/0!	#DIV/0!	#DIV/0!	#DIV/0!	#DIV/0!	#DIV/0!	#DIV/0!	#DIV/0!																				0	#DIV/0!	#DIV/0!	#DIV/0!
deltCTdeltCT		-1.35333	1.45	1.25667	#DIV/0!	#DIV/0!	#DIV/0!	#DIV/0!	#DIV/0!	#DIV/0!	#DIV/0!	#DIV/0!	#DIV/0!	#DIV/0!	#DIV/0!	#DIV/0!																				0	#DIV/0!	#DIV/0!	#DIV/0!
Relative		2.55502	0.366021	0.41851	#DIV/0!	#DIV/0!	#DIV/0!	#DIV/0!	#DIV/0!	#DIV/0!	#DIV/0!	#DIV/0!	#DIV/0!	#DIV/0!	#DIV/0!	#DIV/0!																				0	#DIV/0!	#DIV/0!	#DIV/0!
Upper		2.66057	0.377382	0.431649	#DIV/0!	#DIV/0!	#DIV/0!	#DIV/0!	#DIV/0!	#DIV/0!	#DIV/0!	#DIV/0!	#DIV/0!	#DIV/0!	#DIV/0!	#DIV/0!																				0	#DIV/0!	#DIV/0!	#DIV/0!
Lower		2.45365	0.355003	0.405771	#DIV/0!	#DIV/0!	#DIV/0!	#DIV/0!	#DIV/0!	#DIV/0!	#DIV/0!	#DIV/0!	#DIV/0!	#DIV/0!	#DIV/0!	#DIV/0!																				0	#DIV/0!	#DIV/0!	#DIV/0!
p-Value		0.000314074	0.00120057	0.0015991	0.403775	0.403775	0.403775	0.403775	0.403775	0.403775	0.403775	0.403775	0.403775	0.403775	0.403775	0.403775
