# Supplementary material for: Cuproptosis related ceRNA axis AC008083.2/miR-142-3p promotes the malignant progression of nasopharyngeal carcinoma through STRN3
Source: PeerJ. 2024 Aug 12;12:e17859. doi: 10.7717/peerj.17859 (PMC11326429; doi:10.7717/peerj.17859)
Supplement: Data S1 [file peerj-12-17859-s007.zip › Figure6/B/miRNA_mimic.xlsx]

## Sheet: Sheet1
	NC Mimic			miR-142-3p Mimic
	mean	upper limit	lower limit	mean	upper limit	lower limit
miR-142-3p	1	1.05302	0.949648	2.55502	2.66058	2.45365
AC008083.2	1	1.03721	0.964127	0.366021	0.377382	0.355003
STRN3	1	1.0384	0.963018	0.41851	0.431649	0.405771
