# Supplementary material for: Cuproptosis related ceRNA axis AC008083.2/miR-142-3p promotes the malignant progression of nasopharyngeal carcinoma through STRN3
Source: PeerJ. 2024 Aug 12;12:e17859. doi: 10.7717/peerj.17859 (PMC11326429; doi:10.7717/peerj.17859)
Supplement: Data S1 [file peerj-12-17859-s007.zip › Figure6/B/miRNA_mimic_CT VALUE.xlsx]

## Sheet: 0
	Well	Fluor	Target	Content	Sample	Biological Set Name	CT			Starting Quantity (SQ)	Log Starting Quantity	SQ Mean	SQ Std. Dev	Set Point	Well Note
	A01	SYBR	Actin	Unkn-01			17.34							60
	A02	SYBR	Actin	Unkn-02			17.28							60
	A03	SYBR	Actin	Unkn-03			17.45							60
	A04	SYBR	Actin	Unkn-04			17.32							60
	A05	SYBR	Actin	Unkn-05			17.28							60
	A06	SYBR	Actin	Unkn-06			17.26							60
	B01	SYBR	miR-142-3p	Unkn-07			28.45							60
	B02	SYBR	miR-142-3p	Unkn-08			28.38							60
	B03	SYBR	miR-142-3p	Unkn-09			28.26							60
	B04	SYBR	miR-142-3p	Unkn-10			26.98							60
	B05	SYBR	miR-142-3p	Unkn-11			27.01							60
	B06	SYBR	miR-142-3p	Unkn-12			26.83							60
	C01	SYBR	AC008083.2	Unkn-13			27.45
	C02	SYBR	AC008083.2	Unkn-14			27.51
	C03	SYBR	AC008083.2	Unkn-15			27.48
	C04	SYBR	AC008083.2	Unkn-16			28.94
	C05	SYBR	AC008083.2	Unkn-17			28.83
	C06	SYBR	AC008083.2	Unkn-18			28.81
	D01	SYBR	STRN3	Unkn-19			26.74
	D02	SYBR	STRN3	Unkn-20			26.81
	D03	SYBR	STRN3	Unkn-21			26.75
	D04	SYBR	STRN3	Unkn-22			27.94
	D05	SYBR	STRN3	Unkn-23			27.89
	D06	SYBR	STRN3	Unkn-24			28.03
