# Supplementary material for: Cuproptosis related ceRNA axis AC008083.2/miR-142-3p promotes the malignant progression of nasopharyngeal carcinoma through STRN3
Source: PeerJ. 2024 Aug 12;12:e17859. doi: 10.7717/peerj.17859 (PMC11326429; doi:10.7717/peerj.17859)
Supplement: Data S1 [file peerj-12-17859-s007.zip › Figure6/C/miRNA_inhibitor-analysis.xlsx]

## Sheet: Sheet1
NC inhibitor
																	deltCT
	ACTB	miR-142-3p	AC008083.2	STRN3																															NC inhibitor		Relative	Upper	Lower								T7
	18.23	28.34	27.54	26.35													10.11	9.31	8.12	-18.23	-18.23	-18.23	-18.23	-18.23	-18.23	-18.23	-18.23	-18.23	-18.23	-18.23	-18.23					ACTB
	18.33	28.26	27.38	26.42													9.93	9.05	8.09	-18.33	-18.33	-18.33	-18.33	-18.33	-18.33	-18.33	-18.33	-18.33	-18.33	-18.33	-18.33					miR-142-3p	1	1.04807	0.954131
	18.17	28.17	27.61	26.58													10	9.44	8.41	-18.17		-18.17	-18.17	-18.17	-18.17	-18.17	-18.17	-18.17	-18.17	-18.17						AC008083.2	1	1.05887	0.9444
																	0	0	0	0	0	0	0	0	0	0	0	0	0	0	0					STRN3	1	1.05887	0.9444
AVG	18.2433	28.2567	27.51	26.45	#DIV/0!	#DIV/0!	#DIV/0!	#DIV/0!	#DIV/0!	#DIV/0!	#DIV/0!	#DIV/0!	#DIV/0!	#DIV/0!	#DIV/0!	#DIV/0!																				0	#DIV/0!	#DIV/0!	#DIV/0!
SD	0.080829	0.085049	0.117898	0.117898	#DIV/0!	#DIV/0!	#DIV/0!	#DIV/0!	#DIV/0!	#DIV/0!	#DIV/0!	#DIV/0!	#DIV/0!	#DIV/0!	#DIV/0!	#DIV/0!																				0	#DIV/0!	#DIV/0!	#DIV/0!
deltSD		0.117331	0.142945	0.142945	#DIV/0!	#DIV/0!	#DIV/0!	#DIV/0!	#DIV/0!	#DIV/0!	#DIV/0!	#DIV/0!	#DIV/0!	#DIV/0!	#DIV/0!	#DIV/0!																				0	#DIV/0!	#DIV/0!	#DIV/0!
deltSE		0.0677413	0.0825295	0.0825295	#DIV/0!	#DIV/0!	#DIV/0!	#DIV/0!	#DIV/0!	#DIV/0!	#DIV/0!	#DIV/0!	#DIV/0!	#DIV/0!	#DIV/0!	#DIV/0!																				0	#DIV/0!	#DIV/0!	#DIV/0!
deltCT		10.0133	9.26667	8.20667	#DIV/0!	#DIV/0!	#DIV/0!	#DIV/0!	#DIV/0!	#DIV/0!	#DIV/0!	#DIV/0!	#DIV/0!	#DIV/0!	#DIV/0!	#DIV/0!																				0	#DIV/0!	#DIV/0!	#DIV/0!
deltCTdeltCT		0	0	0	#DIV/0!	#DIV/0!	#DIV/0!	#DIV/0!	#DIV/0!	#DIV/0!	#DIV/0!	#DIV/0!	#DIV/0!	#DIV/0!	#DIV/0!	#DIV/0!																				0	#DIV/0!	#DIV/0!	#DIV/0!
Relative		1	1	1	#DIV/0!	#DIV/0!	#DIV/0!	#DIV/0!	#DIV/0!	#DIV/0!	#DIV/0!	#DIV/0!	#DIV/0!	#DIV/0!	#DIV/0!	#DIV/0!																				0	#DIV/0!	#DIV/0!	#DIV/0!
Upper		1.04807	1.05887	1.05887	#DIV/0!	#DIV/0!	#DIV/0!	#DIV/0!	#DIV/0!	#DIV/0!	#DIV/0!	#DIV/0!	#DIV/0!	#DIV/0!	#DIV/0!	#DIV/0!																				0	#DIV/0!	#DIV/0!	#DIV/0!
Lower		0.954131	0.9444	0.9444	#DIV/0!	#DIV/0!	#DIV/0!	#DIV/0!	#DIV/0!	#DIV/0!	#DIV/0!	#DIV/0!	#DIV/0!	#DIV/0!	#DIV/0!	#DIV/0!																				0	#DIV/0!	#DIV/0!	#DIV/0!
miR-142-3p inhibitor																																			miR-142-3p inhibitor
																	deltCT
	ACTB	miR-142-3p	AC008083.2	STRN3		0	0	0	0	0	0	0	0	0	0	0																					Relative	Upper	Lower
	18.43	29.66	26.66	25.87													11.23	8.23	7.44	-18.43	-18.43	-18.43	-18.43	-18.43	-18.43	-18.43	-18.43	-18.43	-18.43	-18.43	-18.43					ACTB
	18.26	29.74	26.73	25.84													11.48	8.47	7.58	-18.26	-18.26	-18.26	-18.26	-18.26	-18.26	-18.26	-18.26	-18.26	-18.26	-18.26	-18.26					miR-142-3p	0.385998	0.4053	0.367616
	18.38	29.83	26.83	25.76													11.45	8.45	7.38	-18.38		-18.38	-18.38	-18.38	-18.38	-18.38	-18.38	-18.38	-18.38	-18.38						AC008083.2	1.84463	1.93708	1.75659
																	0	0	0	0	0	0	0	0	0	0	0	0	0	0	0					STRN3	1.67018	1.74132	1.60193
AVG	18.3567	29.7433	26.74	25.8233	#DIV/0!	#DIV/0!	#DIV/0!	#DIV/0!	#DIV/0!	#DIV/0!	#DIV/0!	#DIV/0!	#DIV/0!	#DIV/0!	#DIV/0!	#DIV/0!																				0	#DIV/0!	#DIV/0!	#DIV/0!
SD	0.0873689	0.085049	0.08544	0.0568624	#DIV/0!	#DIV/0!	#DIV/0!	#DIV/0!	#DIV/0!	#DIV/0!	#DIV/0!	#DIV/0!	#DIV/0!	#DIV/0!	#DIV/0!	#DIV/0!																				0	#DIV/0!	#DIV/0!	#DIV/0!
deltSD		0.121929	0.122202	0.104243	#DIV/0!	#DIV/0!	#DIV/0!	#DIV/0!	#DIV/0!	#DIV/0!	#DIV/0!	#DIV/0!	#DIV/0!	#DIV/0!	#DIV/0!	#DIV/0!																				0	#DIV/0!	#DIV/0!	#DIV/0!
deltSE		0.0703957	0.0705534	0.0601849	#DIV/0!	#DIV/0!	#DIV/0!	#DIV/0!	#DIV/0!	#DIV/0!	#DIV/0!	#DIV/0!	#DIV/0!	#DIV/0!	#DIV/0!	#DIV/0!																				0	#DIV/0!	#DIV/0!	#DIV/0!
deltCT		11.3867	8.38333	7.46667	#DIV/0!	#DIV/0!	#DIV/0!	#DIV/0!	#DIV/0!	#DIV/0!	#DIV/0!	#DIV/0!	#DIV/0!	#DIV/0!	#DIV/0!	#DIV/0!																				0	#DIV/0!	#DIV/0!	#DIV/0!
deltCTdeltCT		1.37333	-0.883333	-0.74	#DIV/0!	#DIV/0!	#DIV/0!	#DIV/0!	#DIV/0!	#DIV/0!	#DIV/0!	#DIV/0!	#DIV/0!	#DIV/0!	#DIV/0!	#DIV/0!																				0	#DIV/0!	#DIV/0!	#DIV/0!
Relative		0.385998	1.84463	1.67018	#DIV/0!	#DIV/0!	#DIV/0!	#DIV/0!	#DIV/0!	#DIV/0!	#DIV/0!	#DIV/0!	#DIV/0!	#DIV/0!	#DIV/0!	#DIV/0!																				0	#DIV/0!	#DIV/0!	#DIV/0!
Upper		0.4053	1.93708	1.74132	#DIV/0!	#DIV/0!	#DIV/0!	#DIV/0!	#DIV/0!	#DIV/0!	#DIV/0!	#DIV/0!	#DIV/0!	#DIV/0!	#DIV/0!	#DIV/0!																				0	#DIV/0!	#DIV/0!	#DIV/0!
Lower		0.367616	1.75659	1.60193	#DIV/0!	#DIV/0!	#DIV/0!	#DIV/0!	#DIV/0!	#DIV/0!	#DIV/0!	#DIV/0!	#DIV/0!	#DIV/0!	#DIV/0!	#DIV/0!																				0	#DIV/0!	#DIV/0!	#DIV/0!
p-Value		0.00652598	0.0212778	0.00708471	0.288778	0.288778	0.288778	0.288778	0.288778	0.288778	0.288778	0.288778	0.288778	0.288778	0.288778	0.288778
