# Supplementary material for: Cuproptosis related ceRNA axis AC008083.2/miR-142-3p promotes the malignant progression of nasopharyngeal carcinoma through STRN3
Source: PeerJ. 2024 Aug 12;12:e17859. doi: 10.7717/peerj.17859 (PMC11326429; doi:10.7717/peerj.17859)
Supplement: Data S1 [file peerj-12-17859-s007.zip › Figure6/C/miRNA_inhibitor.xlsx]

## Sheet: Sheet1
	NC inhibitor			miR-142-3p inhibitor
	mean	upper limit	lower limit	mean	upper limit	lower limit
miR-142-3p	1	1.04808	0.954131	0.385998	0.4053	0.367616
AC008083.2	1	1.05887	0.9444	1.84463	1.93708	1.75659
STRN3	1	1.05887	0.9444	1.67018	1.74132	1.60193
