# Supplementary material for: Cuproptosis related ceRNA axis AC008083.2/miR-142-3p promotes the malignant progression of nasopharyngeal carcinoma through STRN3
Source: PeerJ. 2024 Aug 12;12:e17859. doi: 10.7717/peerj.17859 (PMC11326429; doi:10.7717/peerj.17859)
Supplement: Data S1 [file peerj-12-17859-s007.zip › Figure6/C/miRNA_inhibitor_CT VALUE.xlsx]

## Sheet: 0
	Well	Fluor	Target	Content	Sample	Biological Set Name	CT			Starting Quantity (SQ)	Log Starting Quantity	SQ Mean	SQ Std. Dev	Set Point	Well Note
	A01	SYBR	Actin	Unkn-01			18.23							60
	A02	SYBR	Actin	Unkn-02			18.33							60
	A03	SYBR	Actin	Unkn-03			18.17							60
	A04	SYBR	Actin	Unkn-04			18.43							60
	A05	SYBR	Actin	Unkn-05			18.26							60
	A06	SYBR	Actin	Unkn-06			18.38							60
	B01	SYBR	miR-142-3p	Unkn-07			28.34							60
	B02	SYBR	miR-142-3p	Unkn-08			28.26							60
	B03	SYBR	miR-142-3p	Unkn-09			28.17							60
	B04	SYBR	miR-142-3p	Unkn-10			29.66							60
	B05	SYBR	miR-142-3p	Unkn-11			29.74							60
	B06	SYBR	miR-142-3p	Unkn-12			29.83							60
	C01	SYBR	AC008083.2	Unkn-13			27.54
	C02	SYBR	AC008083.2	Unkn-14			27.38
	C03	SYBR	AC008083.2	Unkn-15			27.61
	C04	SYBR	AC008083.2	Unkn-16			26.66
	C05	SYBR	AC008083.2	Unkn-17			26.73
	C06	SYBR	AC008083.2	Unkn-18			26.83
	D01	SYBR	STRN3	Unkn-19			26.35
	D02	SYBR	STRN3	Unkn-20			26.42
	D03	SYBR	STRN3	Unkn-21			26.58
	D04	SYBR	STRN3	Unkn-22			25.87
	D05	SYBR	STRN3	Unkn-23			25.84
	D06	SYBR	STRN3	Unkn-24			25.76
