# Supplementary material for: Cuproptosis related ceRNA axis AC008083.2/miR-142-3p promotes the malignant progression of nasopharyngeal carcinoma through STRN3
Source: PeerJ. 2024 Aug 12;12:e17859. doi: 10.7717/peerj.17859 (PMC11326429; doi:10.7717/peerj.17859)
Supplement: Data S1 [file peerj-12-17859-s007.zip › Figure6/E/miRNA_inhibitor.xlsx]

## Sheet: Sheet1
	NC inhibitor			miR-142-3p inhibitor
AC008083.2-WT	429.84	515.88	592.34	862.65	899.63	928.42
AC008083.2-Mut	628.69	641.32	702.56	712.68	742.36	652.41
