# Supplementary material for: Cuproptosis related ceRNA axis AC008083.2/miR-142-3p promotes the malignant progression of nasopharyngeal carcinoma through STRN3
Source: PeerJ. 2024 Aug 12;12:e17859. doi: 10.7717/peerj.17859 (PMC11326429; doi:10.7717/peerj.17859)
Supplement: Data S1 [file peerj-12-17859-s007.zip › Figure6/E/miRNA_mimic.xlsx]

## Sheet: Sheet1
	firely	renllia				firely	renllia				firely	renllia
PGL4.15 WT NC mimic	78300	170	460.588		PGL4.15 WT NC mimic	132000	250	528		PGL4.15 WT NC mimic	120000	210	571.429
PGL4.15 Mut NC mimic	162000	240	675		PGL4.15 Mut NC mimic	164000	280	585.714		PGL4.15 Mut NC mimic	153000	210	728.571
PGL WT miR-142-3p imimic	35800	180	198.889		PGL WT miR-142-3p imimic	57300	250	229.2		PGL WT miR-142-3p imimic	53600	210	255.238
PGL Mut miR-142-3p mimic	143000	200	715		PGL Mut miR-142-3p mimic	145000	230	630.435		PGL Mut miR-142-3p mimic	134000	210	638.095
PGL4.15 WT NC mimic	460.588	528	571.429
PGL4.15 Mut NC mimic	675	585.714	728.571
PGL WT miR-142-3p imimic	198.889	229.2	255.238
PGL Mut miR-142-3p mimic	715	630.435	638.095
