# Supplementary material for: Cuproptosis related ceRNA axis AC008083.2/miR-142-3p promotes the malignant progression of nasopharyngeal carcinoma through STRN3
Source: PeerJ. 2024 Aug 12;12:e17859. doi: 10.7717/peerj.17859 (PMC11326429; doi:10.7717/peerj.17859)
Supplement: Data S1 [file peerj-12-17859-s007.zip › Figure7/C/lncRNA-miRNA/CCK8-miRNA_aso-lncRNA.xlsx]

## Sheet: Sheet1
time	ASO NC + mimic NC			ASO AC008083.2 + mimic NC			ASO NC + miR-142-3p mimic			ASO AC008083.2 + miR-142-3p mimic
24	0.198	0.212	0.204	0.204	0.187	0.215	0.203	0.214	0.208	0.188	0.207	0.214
48	0.694	0.658	0.673	0.578	0.564	0.582	0.512	0.536	0.505	0.498	0.476	0.483
72	1.242	1.263	1.281	0.903	0.894	0.867	0.807	0.843	0.826	0.743	0.675	0.661
